# Supplementary material for: Datasets of essential oils from naturally formed and synthetically induced Aquilaria malaccensis agarwoods
Source: Data Brief. 2019 Dec 12;28:104987. doi: 10.1016/j.dib.2019.104987 (PMC7093814; doi:10.1016/j.dib.2019.104987)
Supplement: Multimedia component 1 [file mmc1.xlsx]

## Sheet: Sheet1
Group							Control (Healthy undamaged tree trunk tissue)									Naturally formed agarwood									Synthetically induced agarwood
Replicates							Healthy	Healthy	Healthy	Healthy	Healthy	Healthy	Healthy	Healthy	Healthy	Natural	Natural	Natural	Natural	Natural	Natural	Natural	Natural	Natural	Synthetic	Synthetic	Synthetic	Synthetic	Synthetic	Synthetic	Synthetic	Synthetic	Synthetic
Name	RT (min)	Retention index (RI)	Molecular formula	Molecular weight (g/mol)	Fragments ion (m/z)	p-value (one-way ANOVA)	H1	H2	H3	H4	H5	H6	H7	H8	H9	N1	N2	N3	N4	N5	N6	N7	N8	N9	S1	S2	S3	S4	S5	S6	S7	S8	S9
Decane	5.7588	954	C10H22	142.282	57	5.5434e-07	-0.173997	-0.227495	-0.344368	-0.105244	-0.371667	-0.00832692	-0.395482	-0.0372121	-0.22805	0.0233455	-0.488835	0.148512	0.0112472	-0.283948	-0.338529	-0.0894996	-0.297084	0.20767	0.462513	0.854379	0.540598	0.63132	0.0576273	0.434881	0.154392	0.629305	0.767989
Octanal	5.8729	963.8	C10H20O2	172.265	43	0.000418615	-0.217408	-0.111478	-0.230671	-0.0743636	-0.451011	-0.201808	-0.50658	-0.314421	-0.52792	0.130542	-0.238143	0.114839	0.11743	-0.105946	-0.129606	-0.00752082	-0.118783	0.156706	-0.380702	-0.203208	-0.106242	-0.168086	-0.428267	-0.284511	-0.468876	-0.211681	-0.298135
Undecane	5.9778	972.7	C11H24	156.308	57	6.01254e-08	-0.245371	-0.281784	-0.417457	-0.155807	-0.329526	-0.0292915	-0.372909	-0.0691399	-0.244936	-0.116546	-0.554293	0.0105516	-0.102352	-0.382385	-0.398831	-0.176726	-0.347283	0.118707	0.400032	0.73878	0.491948	0.570625	0.0562426	0.43079	0.159551	0.592327	0.716712
Benzeneacetaldehyde	6.6466	1029.8	C8H8O	120.148	91	0.0337041	-0.553391	-0.509775	-0.509136	-0.345038	-0.416116	-0.272115	-0.425157	-0.231745	-0.371271	-0.376383	-0.591398	-0.271851	-0.35154	-0.504266	-0.515887	-0.399858	-0.479628	-0.194622	3.75827	0.172826	-0.0334796	0.0645256	-0.222125	-0.00617239	-0.161947	0.0931639	0.200292
Mequinol	7.3774	1091.8	C7H8O2	124.137	109	3.74653e-20	-1.63332	-1.30958	-1.57369	-1.14412	-1.03028	-1.18297	-1.0023	-1.23048	-1.085	1.15462	1.01709	1.33826	1.229	1.09903	1.08897	1.15548	1.11542	1.34049	-0.242141	0.0874365	0.0158911	0.0251296	-0.281192	-0.137117	-0.183603	-0.0424283	0.0164318
Nonanal	7.5972	1108	C9H18O	142.239	57	0.00231201	0.193465	0.14685	0.0893263	0.313376	0.15726	0.369819	0.0996664	0.374295	0.39424	0.575353	0.159483	0.581194	0.561366	0.165765	0.23413	0.361217	0.300886	0.563987	-2.59024	-0.0194676	-0.27945	-0.169201	-0.598616	-0.2824	-0.501709	-0.155718	0.267233
1-Nonanol	8.6787	1176.6	C9H20O	144.255	56	3.33658e-24	2.09043	2.0087	1.95853	2.07819	2.07201	2.14873	2.07447	2.16053	2.18496	-0.344367	-0.477714	-0.311257	-0.245524	-0.398775	-0.36388	-0.347833	-0.384179	-0.254533	-1.52729	-1.43621	-1.51677	-1.96206	-1.60264	-1.54458	-1.53593	-1.44376	-0.904442
Menthol	8.8111	1184.4	C10H20O	156.265	71	9.65708e-08	3.09636	0.701743	1.04519	0.864298	0.805109	0.913246	1.85343	1.66363	3.17711	0.692895	-1.10632	-0.653932	-0.597717	-0.268434	-1.09597	-0.466218	-0.83554	0.639951	-1.25947	-1.30332	-1.44764	-1.72184	-2.09796	-1.28293	-1.93621	-1.33452	0.0725823
1H-Indene, 1-methylene-	8.9803	1195.5	C10H8	128.171	128	1.52377e-22	1.29606	1.24054	1.17781	1.28117	1.27073	1.36314	1.26471	1.32605	1.36347	0.450696	0.298692	0.56645	0.468976	0.338265	0.334866	0.376531	0.376875	0.552138	-1.37618	-1.29074	-1.47958	-1.24773	-1.61008	-1.39271	-1.44715	-1.29447	-0.819843
Decanal	9.1901	1200	C10H20O	156	43	0.0699839	0.53039	0.370749	0.292613	0.467486	0.509785	0.609539	0.50641	0.601425	0.710558	-0.0394671	-0.333766	0.104628	-0.132939	-0.293494	-0.318188	-0.2303	-0.132348	0.172228	-2.37656	0.628025	0.357352	0.466573	0.0202374	0.326852	0.12373	0.408457	0.876192
Pentadecane	9.7246	1242.8	C15H32	212.415	57	1.46346e-09	-0.16046	-0.238156	-0.290577	-0.105453	-0.0836661	0.0106225	-0.0943764	-0.0299177	0.0482026	-0.462559	-0.746443	-0.291573	-0.520784	-0.692969	-0.695866	-0.631192	-0.547679	-0.241288	0.381185	0.521667	0.279536	0.417402	-0.0147577	0.288419	0.0743049	0.363951	0.768381
1-Decanol	10.1674	1270.5	C10H22O	158.281	70	3.39582e-14	0.908863	0.709354	0.662464	0.915223	1.02914	1.09662	1.35206	1.00743	1.24787	0.196456	0.00457911	0.352448	0.211529	0.0381511	0.0364803	0.0588669	0.159597	0.46896	-0.73033	-0.707798	-0.925795	-0.873146	-1.19971	-0.83225	-1.07855	-0.836715	-0.22172
Undecanal	10.6481	1301	C11H22O	170.292	43	1.9566e-17	-0.823697	-0.887825	-0.95109	-0.746675	-0.675713	-0.655331	-0.64985	-0.710153	-0.5647	1.2451	0.94876	1.23432	1.15894	0.860062	0.918981	0.924478	1.09736	1.15711	-0.951277	-0.890193	-0.932939	-0.986979	-1.16648	-1.0336	-1.09502	-1.03304	-0.220074
Beta-Caryophyllene	12.2197	1400.8	C15H24	204.351	93	2.07912e-18	-1.51795	-1.62265	-1.54336	-1.52089	-1.09727	-1.24236	-1.24433	-1.56133	-1.34987	0.564878	0.390696	0.681504	0.591432	0.375289	0.353636	0.363761	0.419996	0.650187	0.504538	0.544679	0.353774	0.471627	0.129671	0.227672	0.199007	0.339497	0.751443
Alpha-Bergamotene	12.3551	1408.9	C15H24	204.351	119	1.40977e-13	-0.964313	-1.0253	-1.30571	-0.969074	-0.988637	-0.8915	-0.844567	-0.932737	-0.772105	0.591493	0.372863	0.737878	0.512361	0.251858	0.362978	0.3714	0.442779	0.705617	0.382178	0.461225	0.36165	0.462522	-0.0929213	0.111311	0.0289698	0.141917	0.837693
Geranyl acetone	12.5348	1420.7	C13H22O	194.313	69	1.38241e-21	1.695	1.4688	1.47332	1.60366	1.67066	1.76072	1.7445	1.69115	1.85845	-0.69576	-0.89207	-0.661403	-0.701497	-0.877272	-0.871138	-0.903749	-0.825897	-0.666694	-0.626479	-0.597166	-0.826214	-0.735667	-0.934528	-0.73122	-0.874376	-0.704542	-0.147293
Alpha-Caryophyllene	12.7373	1434.1	C15H24	204.351	133	0.0108172	-2.40288	1.52456	1.33036	1.08126	1.67873	1.65267	1.73317	1.49218	1.31216	-1.98964	0.491889	-0.47715	-2.17974	0.825292	0.408362	0.243813	0.39386	-0.701618	-0.07883	-1.49102	-3.40191	-0.212164	-1.82133	-0.0413131	0.00689555	-0.0483917	0.138934
Alpha-Curcumene	13.103	1454.4	C15H22	202.335	119	5.10521e-18	-1.38307	-1.23263	-1.30381	-1.20295	-1.11059	-1.27535	-1.00444	-1.22413	-1.10055	0.904342	0.751016	1.03703	1.0293	0.736799	0.759945	0.706911	0.7864	0.969304	0.0857549	0.0962385	-0.102567	0.0179109	-0.274923	-0.177633	-0.21053	-0.171584	0.520642
Epiglobulol	17.2043	1717.1	C15H26O	222.366	81	7.93265e-22	-2.45554	-2.34919	-2.40196	-2.1826	-1.65759	-2.22527	-1.77368	-2.2617	-2.06344	1.35978	1.20097	1.33618	1.35233	1.21039	1.18643	1.14294	1.19262	1.31029	0.0432659	0.105079	0.103736	-0.302358	0.0101955	0.0553298	0.0171375	0.0494338	0.449075
Beta-Eudesmol	17.11	1708	C15H26O	222.366	59	0.0441781	-1.02411	2.10165	2.07916	1.96888	2.29215	1.51908	0.951931	0.242774	-0.274843	-3.51964	1.03604	-3.77877	-3.68797	0.78355	1.04426	0.884128	0.620739	-3.74167	1.14262	-1.6743	-1.33689	-0.5333	-2.03835	0.386064	1.90326	2.01647	-0.905021
9-Eicosene, (E)-	21.3723	1980.7	C20H40	280.532	83	2.98178e-15	-1.19735	-0.944798	-1.00188	-0.790355	-1.06447	-0.825647	-0.988157	-0.886384	-0.984074	-0.216009	-0.384192	-0.267719	-0.131555	-0.321393	-0.309486	-0.361759	-0.34607	-0.227524	1.86419	1.65726	1.65499	1.72962	1.3895	1.64446	1.40619	1.45661	0.313974
Farnesyl acetone	21.8643	2008.9	C18H28O	260.414	69	2.08929e-20	1.31071	1.39278	1.36895	1.47362	1.13873	1.47039	1.22419	1.32169	1.22534	-0.284649	-0.564129	-0.389409	-0.279393	-0.5753	-0.529919	-0.624082	-0.589905	-0.477768	-0.906055	-0.730033	-0.710495	-0.889674	-0.956953	-0.800065	-0.96554	-0.794571	-0.326863
Alpha-Terpineol	9.1447	1202.1	C10H18O	154.249	59	7.81755e-25	1.87647	2.04769	1.95716	2.07785	2.1257	2.1557	2.10298	2.18842	2.26871	-0.315596	-0.62051	-0.80364	-0.457675	-0.612023	-0.499589	-0.505213	-0.403525	-0.363079	-1.95232	-1.76568	-1.41283	-1.74939	-1.6214	-1.65803	-1.32567	-1.40262	-1.78625
Estragole	9.2102	1205.9	C10H12O	148.202	148	4.95399e-08	1.79162	1.8223	1.7194	1.80866	2.05754	1.98751	1.93732	1.99294	2.11739	-1.30787	-0.72498	-2.41366	-0.716271	-0.631443	1.10673	-1.56289	-0.892892	-1.75559	-0.868845	-0.757046	-0.302019	-0.595444	-1.3486	1.07114	0.929264	-1.20997	-0.924579
4-phenyl-2-butanone	9.8545	1249.3	C10H12O	148	148	0.41452	-2.69136	1.33077	1.307	1.36524	1.39552	1.42832	1.38829	1.39803	-2.94202	-5.75206	1.42178	-3.46391	-3.48099	1.43576	1.42972	1.44398	1.46699	-1.97328	1.73249	-2.26329	-1.63357	-1.8352	1.56134	1.66098	1.59677	1.69202	0.378811
Copaene	11.659	1362.5	C15H24	204.351	119	9.71018e-22	-2.58786	-2.41695	-2.79922	-2.38753	-1.87526	-2.19406	-1.84622	-2.47486	-1.96632	0.866236	0.756541	0.949708	0.872737	0.764156	0.745939	0.757314	0.800994	0.933696	1.03403	1.06332	0.923361	0.964259	0.750753	0.894473	0.808302	0.921654	1.20736
2-Dodecanone	13.2822	1463.6	C12H24O	184.318	58	1.44221e-07	-0.234996	-0.466589	-0.880907	-0.557492	0.0420299	-0.345393	-0.502847	-0.211857	0.279892	-0.340474	-0.705136	-0.0889953	-0.165147	-0.429537	-0.747637	-0.543613	-0.36128	-0.330395	0.930888	0.972195	0.636726	0.614202	0.273623	0.620318	0.225531	0.454793	1.40533
Gamma-Muurolene	13.7826	1497.9	C15H24	204.351	161	1.02355e-05	-0.875997	-1.13163	-1.21292	-0.532095	-0.6887	-0.67007	-0.603007	-0.675001	-0.223587	0.379196	-0.0849211	0.132296	0.150287	0.302433	-0.225876	-0.143276	-0.164762	0.16324	0.323621	-0.110709	-0.159396	-0.0143145	-0.4457	-0.491565	-0.257303	0.0285508	0.557875
Beta-Elemen	11.8264	1372.8	C15H24	204.357	68	5.40614e-14	-1.32091	-1.12911	-1.37021	-1.05168	-1.02046	-1.24398	-1.16218	-1.15442	-0.968726	0.433084	0.169976	0.477928	0.411857	0.153025	0.499113	0.145084	0.509176	0.463826	0.335425	0.422381	0.215776	0.731415	-0.169325	0.135052	0.0356275	0.0998595	0.761783
Humulene epoxide I	15.8216	1632.5	C15H24O	220.351	67	3.79306e-14	-1.7494	-1.83194	-1.76674	-1.74474	-1.60081	-1.65631	-1.71866	-1.55755	-1.52129	0.570401	1.76901	0.519199	0.546999	0.343891	0.330844	1.23022	0.419918	0.559425	0.0239735	0.414494	0.127736	0.235641	-0.0352061	0.0717385	0.0403232	0.0311649	0.616392
Mansonone C	16.024	1639	C15H16O2	228.291	185	5.93816e-16	-1.66088	-1.64738	-1.79693	-1.51906	-1.27577	-1.39548	-1.37287	-1.32302	-1.24823	0.95525	0.766203	1.08239	0.97139	0.712876	0.752273	0.71892	0.707543	0.877029	0.423839	0.401287	0.198334	0.308942	0.209687	0.00313765	0.155222	-0.219736	1.08421
Alpha-Humulene	18.4623	1800	C15H24	204.351	93	6.01948e-18	-1.7729	-2.7231	-3.07414	-2.50042	-1.70222	-2.53796	-1.68416	-2.77278	-2.06648	1.45868	1.26762	1.35253	1.4067	1.26125	1.25006	1.25855	1.25922	1.33847	0.121047	0.131473	0.114997	0.0651868	0.0711525	0.0643686	0.0828797	0.101372	0.489025
Aromadendrene	19.759	1881.9	C15H24	204.351	41	1.17236e-22	-1.64471	-1.36789	-1.50437	-1.2257	-1.11934	-1.29991	-1.1441	-1.38697	-1.31522	1.46027	1.24972	1.41392	1.4292	1.21829	1.22278	1.193	1.21675	1.33152	-0.635119	-0.6895	-0.624915	-0.736721	-0.669104	-0.727163	-0.694959	-0.772774	-0.248722
Methyl (Z)-5,11,14,17-eicosatetraenoate	14.9686	1572.2	C21H34O2	318.501	81	7.49152e-23	-2.63848	-2.53677	-2.59977	-2.36837	-1.94213	-2.41685	-1.8762	-2.56073	-2.17077	0.996267	0.866007	1.01257	1.00288	0.878085	0.854654	0.829143	0.862667	0.98025	0.660433	0.661059	0.564116	0.572593	0.432875	0.508077	0.464545	0.542707	0.885105
Longipinocarvone	20.5204	1928.3	C15H22O	218.335	79	1.74918e-05	-0.481642	-0.221253	-0.403266	-0.174258	-0.349838	0.18411	-0.328736	-0.204238	-0.388538	1.19051	0.843958	0.758398	0.799433	0.505144	-0.347123	-0.415799	-0.336494	0.610324	-0.680051	-0.698768	-0.581695	-0.894695	-0.926114	-0.501836	-1.14039	-0.910331	-0.195281
Isolongifolen-9-one	20.67	1937.6	C15H22O	218.335	175	7.02238e-18	-2.49552	-2.0462	-2.36721	-1.99408	-1.35127	-2.02102	-1.39208	-2.40647	-1.72844	1.39189	1.19945	1.27493	0.961093	1.18641	1.30905	0.725364	1.2825	1.33866	0.267503	0.405572	0.357858	0.281545	0.210621	0.286618	0.232268	0.331837	0.56173
Longifolene-(I2)-epoxide-(1)	24.1627	2157.5	C15H24O	220.356	112	5.95609e-09	0.793722	0.496415	0.902067	0.589395	0.395602	0.830468	0.311784	1.02849	0.366737	-0.0305643	-0.662411	-0.427452	-0.287756	-0.688987	-0.723402	-0.68217	-0.678685	-0.581687	-0.0920116	-0.0912715	0.731234	0.130681	0.0958127	0.23298	-0.130568	-0.0810615	0.26516
Tetradecane	8.4304	1083.7	C14H30	198	119	0.107275	-0.727899	-0.693988	-0.78723	-0.619835	-0.402619	-0.490367	-0.676415	-0.528649	-0.536669	-0.923838	-0.874956	2.45966	-0.848538	-0.90826	-0.817996	2.28444	2.29307	-0.790725	1.43973	-0.901943	-1.09032	-1.03922	-1.549	-1.10798	-1.07461	-1.12649	-1.15027
9-Octadecene, (E)-	21.3693	1980.9	C18H36	252.478	55	8.87522e-06	-1.59197	0.262573	0.895714	0.295759	0.176475	-0.911916	0.952913	0.249185	0.162242	-0.601391	-0.720061	-0.617691	-0.481696	-0.647039	-0.677157	-0.725062	-0.680019	-0.560147	1.55988	1.03923	0.777251	1.48897	1.37258	1.05594	1.12573	1.52037	-0.312077
Geranylgeraniol	24.638	2186	C20H34O	290.483	69	5.73572e-05	-0.142016	2.84118	0.280548	1.05208	0.432394	0.537901	2.69139	0.334589	2.60063	-0.389319	-0.573307	-0.431716	-0.17406	-0.465205	-0.365768	-0.40663	-0.438634	-0.403809	-0.73535	-0.223791	-0.806228	-0.363274	-0.476308	-0.370822	-0.385576	-0.341375	0.0986083
Cis-Z-alpha-Bisabolene epoxide	17.5573	1740.6	C15H24O	220.351	109	7.05042e-20	-2.15389	-2.25872	-2.21155	-1.76681	-1.75584	-1.9643	-1.79417	-2.14194	-1.21445	1.1999	1.06241	1.18166	1.20197	1.07498	1.03142	0.992507	1.03812	1.20475	0.31288	0.26557	0.134485	0.149827	0.0743472	0.0376035	0.169886	0.220747	0.572444
Solavetivone	19.63	1892.2	C15H22O	218.335	121	6.29795e-19	-2.61631	-2.21731	-2.40017	-1.98805	-1.64433	-1.60462	-1.72095	-1.88561	-1.62833	1.27045	1.10376	1.22955	1.30201	1.05855	1.12677	1.10191	1.05699	1.16596	0.0463491	0.171505	0.462393	0.0151631	-0.015934	0.0408518	0.373644	0.0604858	0.409024
Dihydrocaffeic acid	25.547	2243.2	C9H10O4	182.175	179	5.03434e-06	-0.28976	0.686997	0.310215	0.260342	-0.0202803	0.412976	-0.0871648	0.178695	-0.476628	-0.175252	-0.285776	-0.316347	-0.131874	-0.364896	-0.103591	-0.333995	-0.366101	-0.440458	0.192865	0.557525	0.803374	0.472992	0.359036	0.555822	0.280111	0.467673	0.485083
Beta-Thujene	6.4191	1005.5	C10H16	136.234	93	1.68652e-18	-1.15371	-0.90228	-1.19075	-0.953611	-1.058	-0.890983	-0.879355	-0.842571	-1.02664	-0.168617	-0.296301	0.014635	0.0599983	-0.105486	-0.168929	-0.00261224	-0.231925	0.00481574	0.710351	1.12086	0.946532	0.937473	0.51641	0.74829	0.686882	0.828022	0.894408
Benzyl Alcohol	6.5831	1019	C7H8O	108.138	79	1.22882e-05	-0.321472	0.00105914	-0.207757	0.0773051	-0.130742	0.168739	-0.0824579	0.14745	-0.22341	-0.428659	-0.539779	-0.0763614	-0.230491	-0.452348	-0.425098	-0.385774	-0.384364	-0.211421	-0.0842671	0.415088	0.127744	0.220745	-0.138766	0.213459	-0.0385239	0.299388	0.280995
Imidazoleacetic acid	9.46	1412.3	C5H6N2O2	126.115	81	4.14701e-19	1.1173	1.11979	0.882858	1.11603	1.40952	1.39202	1.32665	1.48076	1.5131	-0.241527	-0.447705	-0.170727	-0.185851	-0.340313	-0.33352	-0.356347	-0.283658	-0.053298	-1.56483	-1.09812	-1.16104	-1.20836	-1.45725	-0.974356	-1.1034	-0.929705	-1.07751
Alpha-Guaiene	12.443	1412.5	C15H24	204.351	105	1.74913e-23	-2.15052	-1.98269	-2.07335	-1.82093	-1.80472	-1.84327	-1.936	-1.82991	-1.79713	1.07704	0.946042	1.17835	1.09543	0.939599	0.954297	0.931545	0.970024	1.12544	0.220927	0.272405	0.143208	0.180894	-0.0939887	0.0294565	-0.00151294	0.0632478	0.595353
Alpha-Calamenene	12.909	1626.2	C15H22	202.335	159	0.0155657	-2.11239	-1.52435	-1.13343	-1.64213	1.35803	1.47698	-1.47832	-1.42106	-1.0921	-0.420529	0.587426	0.374661	-0.402562	0.511033	0.722955	0.446243	0.572171	0.37935	0.458649	-0.318055	0.355074	-0.635543	-0.397709	0.356126	0.466198	0.544738	0.94479
Cubenene	13.1328	1455.2	C15H24	204.351	119	2.28767e-09	-0.267514	-0.571606	-0.574942	-0.379736	-0.353153	-0.166005	-0.167436	-0.313262	-0.0202995	-0.109542	-0.436455	-0.0596545	-0.140612	-0.451322	-0.493175	-0.474093	-0.391717	-0.099899	0.956473	0.931616	0.622958	0.717303	0.251175	0.566702	0.377439	0.649111	1.39171
Alpha-Cedrene epoxide	13.1915	1459.9	C15H24O	220.351	149	0.00792014	-0.0839802	-0.366338	-0.37698	-0.152032	-0.166681	0.0122224	-0.0383572	-0.119043	0.0656301	-0.0417044	-0.310009	0.0425798	-0.0706778	-0.345419	-0.338212	-0.330118	-0.254663	5.86776e-05	-1.39313	0.93108	0.672697	0.735351	0.364164	0.632197	0.417309	0.656094	1.30024
Beta-Eudesmene	13.309	1467.3	C15H24	204.351	105	1.19225e-19	-1.77722	-1.76708	-1.92753	-1.7894	-1.36543	-1.86671	-1.36015	-1.66623	-1.47763	0.679965	0.594716	0.76518	0.731894	0.679018	0.568643	0.567024	0.528657	0.674891	0.363301	0.540536	0.184863	0.249117	0.0229803	0.108875	0.0678786	0.282096	0.610937
Neoisolongifolene, 8,9-dehydro-	13.4747	1478.5	C15H22	202.335	131	3.20617e-18	-2.37754	-2.9846	-2.35313	-2.25314	-2.15335	-2.50906	-1.59494	-2.70548	-1.72073	0.866468	0.857964	1.03256	1.02563	0.881095	0.743744	0.926413	0.867823	0.903738	0.677207	0.859211	0.481316	0.540649	0.43175	0.659112	0.403859	0.739025	1.15346
Beta-Bisabolene	13.564	1482.9	C15H24	204.351	69	2.50008e-24	-1.7283	-1.79552	-1.78982	-1.682	-1.56769	-1.54783	-1.47053	-1.66537	-1.44706	1.04359	0.859183	1.08286	1.0363	0.852878	0.857513	0.824268	0.88927	1.03736	0.160676	0.152775	0.00947046	0.0349364	-0.18427	-0.00328142	-0.120639	0.00981848	0.128427
7-Tetradecenal, (Z)-	13.9113	1506.3	C14H26O	210.356	55	1.195e-13	-1.41078	-1.48708	-1.60115	-1.6738	-1.19961	-0.949187	-0.899285	-1.25988	-0.441343	1.07296	0.832167	0.913481	1.15031	0.928846	0.909063	0.865304	0.860488	0.970034	-0.334056	-0.257672	-0.459857	-0.37767	-0.443306	-0.637589	-0.467983	-0.648094	0.286105
Hedycaryol	14.3989	1535.7	C15H26O	222.366	59	5.25222e-18	-2.76903	-2.7242	-2.85387	-2.42369	-1.58101	-2.36262	-1.5903	-2.6127	-1.82187	1.31689	1.1989	1.34153	1.3448	1.21888	1.20876	1.17964	1.22269	1.33607	0.269216	0.294808	0.229469	0.243079	0.146287	0.186558	0.192076	0.219908	0.663112
Nerolidol	14.574	1548.2	C15H26O	222.366	69	2.37177e-18	-2.68537	-2.46936	-2.09577	-2.60724	-2.31142	-2.16834	-1.90982	-2.38139	-1.85226	1.37013	1.2963	1.36803	1.43503	1.26587	1.28261	1.22319	1.24541	1.35771	-0.750502	0.670266	0.372588	0.286782	0.324554	0.351097	0.400775	0.470196	0.706094
Alpha-Santalol	15.0552	1578.8	C15H24O	220.351	93	1.67518e-14	-2.61073	-2.81926	-2.73656	-0.826633	-2.03687	-2.819	-2.00062	-2.60739	-2.21712	0.951298	0.801326	0.956414	0.970688	0.838587	0.820435	0.786985	0.812386	0.906255	1.55112	0.607022	0.519787	0.537084	0.420631	0.438889	0.464506	0.523501	0.799643
Cis-Carane	15.177	1587.2	C10H18	138.25	95	2.10052e-20	-2.51539	-2.50473	-2.53057	-2.26532	-1.64897	-2.18747	-1.61887	-2.27053	-1.85748	1.13245	1.02234	1.17339	1.18459	1.05617	1.01944	0.981271	1.04182	1.15179	0.417728	0.486944	0.39641	0.392088	0.334704	0.373376	0.353841	0.415459	0.776698
(-)-trans-Pinane	15.209	1587.8	C10H18	138.25	95	2.41001e-17	-2.70975	-2.34962	-2.34798	-1.77811	-1.76096	-1.85688	-1.35077	-2.0141	-1.77792	1.12982	1.16334	0.657449	0.924869	1.20049	1.27379	1.25503	1.19131	1.27029	0.160387	0.0347282	-0.0925157	-0.0189962	0.223241	0.301047	0.145653	0.309465	0.537547
Epicubenol	15.5431	1717.1	C15H26O	222.366	119	8.95072e-21	-2.06558	-1.8337	-2.02604	-1.62386	-1.58059	-1.48504	-1.57798	-1.9709	-1.71604	1.09337	0.874696	1.04054	1.05121	0.846113	0.836668	0.767016	0.833636	1.01739	0.257816	0.419548	0.348805	0.226904	0.0566061	0.131437	0.107103	0.178998	0.659847
Trans-Myrtanyl acetate	15.6059	1613.7	C12H20O2	196.286	82	4.72439e-23	-2.14499	-1.97989	-2.11116	-1.88192	-1.70515	-1.86219	-1.61967	-2.04354	-1.71754	0.957413	0.7923	0.989564	0.960412	0.788441	0.757076	0.735046	0.785361	0.916144	0.575697	0.597638	0.509439	0.478528	0.339416	0.423185	0.382038	0.46198	0.876547
Alpha-Muurolene	15.794	1626.6	C15H24	204.351	105	3.33393e-22	-2.68137	-2.6395	-2.57132	-2.4096	-1.81939	-2.26941	-1.91071	-2.48929	-2.11714	1.05287	0.92762	1.06016	1.07775	0.921412	0.911227	0.893471	0.912074	1.02517	0.846195	0.854252	0.774276	0.778254	0.579811	0.664804	0.619865	0.711596	1.0639
Diepicedrene-1-oxide	16.046	1640.1	C15H24O	220	109	0.309036	-2.24191	0.0211936	0.136331	0.131452	0.195256	0.0305539	0.0207181	-0.0837244	-0.73509	-2.2535	0.997789	-2.97027	-0.33633	0.999892	0.997673	0.880207	0.977226	0.218226	0.97319	0.00308963	0.0853238	-0.356649	0.612083	0.645054	0.503987	0.81907	0.868701
Verbenone	16.968	1702.1	C10H14O	150.218	107	1.56473e-14	-3.43761	-3.33878	-3.38678	-2.85982	-1.46459	-2.64021	-1.37416	-3.26729	-1.9961	1.34554	1.55725	1.49175	1.59929	1.52833	1.51373	1.49113	1.52514	1.59792	0.296701	0.170609	-0.36183	-0.00532701	0.198056	0.254592	0.326851	0.194279	0.673792
Nootkatone	17.993	1767.1	C15H22O	218.335	147	0.000567189	-2.37799	-1.52994	-1.68236	-1.12139	-0.97886	-1.62113	-0.878129	-1.55893	-1.33361	-1.26417	1.71806	-1.28015	-1.60822	1.80368	1.79617	1.79105	1.5789	-1.25737	1.10516	0.411361	-0.234504	-0.603145	1.10598	0.876675	0.708801	1.0354	0.815569
Alloaromadendrene oxide-(1)	18.5	1802.1	C15H24O	220.351	121	0.00135024	-2.82818	-1.83782	-2.06535	-1.42672	-0.371356	-1.50943	-0.419524	-1.78079	-1.98189	-1.53591	2.4027	-0.92418	-0.742819	2.38428	2.35188	2.28371	1.98067	-0.497649	1.26313	-1.55432	-1.2811	-0.839543	1.33149	1.40456	1.30802	1.28071	0.50144
9,12-Octadecadiynoic acid	19.803	1881.2	C18H32O2	280.445	91	9.79677e-19	-2.85498	-2.26662	-2.74132	-2.17074	-1.69448	-1.9516	-1.75918	-2.34247	-2.05742	0.599379	1.26935	1.20642	1.26801	1.25698	1.25422	1.18646	1.20141	1.13716	0.558578	0.314239	0.069328	0.242527	0.347981	0.377682	0.334709	0.493056	0.438816
Patchoulane	18.061	1770.9	C15H26	206.367	107	3.48296e-25	-2.18219	-2.13404	-2.16799	-2.10967	-1.92855	-2.06793	-1.87611	-2.25743	-2.03649	1.09311	0.964766	1.05438	1.10821	0.973058	0.920381	0.866399	0.926374	1.02011	0.442592	0.526998	0.442605	0.384275	0.319805	0.467739	0.843111	0.401181	0.82012
Humulane-1,6-dien-3-ol	20.521	1925.4	C15H26O	222.366	109	2.8369e-17	-2.2241	-1.46039	-1.58717	-1.28479	-1.15137	-1.3333	-1.144	-1.46954	-1.33198	1.26847	1.03223	1.15463	1.23681	1.004	0.973083	0.976144	0.90928	1.01719	-0.366836	-0.378395	-0.332374	-0.396194	-0.507397	-0.460855	-0.509741	-0.477976	0.0760279
Icosapent	20.533	1925.3	C20H30O2	302.458	91	2.8369e-17	-2.2241	-1.46039	-1.58717	-1.28479	-1.15137	-1.3333	-1.144	-1.46954	-1.33198	1.26847	1.03223	1.15463	1.23681	1.004	0.973083	0.976144	0.90928	1.01719	-0.366836	-0.378395	-0.332374	-0.396194	-0.507397	-0.460855	-0.509741	-0.477976	0.0760279
Beta-Neoclovene	21.446	1984.5	C15H24	204.351	161	0.000829739	-2.52307	-0.518981	-0.511856	-0.471934	-0.905001	-0.471282	-1.60525	-1.03156	-1.71726	-0.252951	1.66432	-1.70164	-0.245409	1.70821	1.71507	1.60809	1.70376	0.451157	-0.427107	-0.461818	-0.214909	-1.09705	0.0133957	0.159187	0.127012	0.144826	0.630861
Verrucarol	21.8207	2008.5	C15H22O4	266.333	79	3.13343e-16	-0.881998	-0.513346	-0.651055	-0.483743	-0.804743	-0.535343	-0.770288	-0.708074	-0.86734	0.849972	0.62822	0.811956	0.836447	0.598382	0.641434	0.549675	0.666943	0.594885	-0.816081	-0.613085	-0.471422	-0.745668	-0.680832	-0.678441	-0.812548	-0.525696	-0.221046
(-)-Isolongifolol, acetate	22.719	2064.8	C17H28O2	264	43	0.327652	-0.969124	1.75006	0.975635	0.837037	0.298322	1.1399	0.612919	-0.112661	-1.07257	-2.06648	1.32962	-2.81655	-1.38752	1.24676	1.37068	0.321236	0.405837	-2.4529	-0.861513	0.143692	0.0374001	-0.468593	0.261034	0.343972	-0.103037	0.248435	-1.08909
Costunolid	23.0757	2087.7	C15H20O2	232.318	81	1.65331e-28	1.90109	2.18273	2.13773	2.1042	2.03714	2.25485	2.05956	2.17473	2.05629	-0.663385	-0.853998	-0.764312	-0.649153	-0.833184	-0.818408	-0.846107	-0.85862	-0.796037	-0.873922	-0.639281	-0.62603	-0.731465	-0.717268	-0.658732	-0.775934	-0.624854	-0.480369
Hydrocaffeic acid	26.19	2243.2	C9H8O4	180.157	182	1.00288e-12	0.544783	1.01731	0.956405	1.00658	0.56382	0.925235	0.552521	0.705538	0.417626	-0.298432	-0.563381	-0.425227	-0.214557	-0.561669	-0.499744	-0.526109	-0.620972	-0.615382	0.0533179	0.324017	0.426788	0.270067	0.124007	0.296305	0.0564849	0.389402	0.347529
3-Eicosene, (E)-	25.717	2254.4	C20H40	280.532	57	0.0322081	-0.946249	1.32127	1.34567	1.08582	0.816475	0.677845	0.632673	0.11579	-0.713552	-0.331657	0.354165	-0.874367	-0.691591	0.411239	0.717048	0.615016	0.347692	0.190677	0.108266	-1.53814	-0.923443	-1.44912	0.0873232	0.121724	-0.176403	0.0574536	-0.350841
13-Octadecenal, (Z)-	26.4502	2301	C18H34O	266.469	55	1.30954e-14	-0.245043	0.0333245	-0.030517	0.0284727	-0.341891	-0.0750934	-0.332459	-0.220215	-0.387659	-0.794025	-1.08867	-0.955974	-0.807549	-1.03913	-0.998697	-1.0149	-1.09045	-1.03727	1.74601	1.82003	2.07226	1.91039	2.13396	1.80313	2.03893	1.79753	0.353927
8-Hexadecenal, 14-methyl-, (Z)-	26.4433	2301.2	C17H32O	252.442	70	2.11774e-09	1.53685	0.458612	1.69344	0.272458	1.39493	-0.553405	-0.510842	-0.127719	-0.777003	-1.04708	-1.31805	-1.19884	-1.06441	-1.30552	-1.21304	-1.25155	-1.31759	-1.23221	1.26873	1.51724	1.76871	1.48586	1.54845	1.42752	1.51733	1.41128	1.24827
Murolan-3,9(11)-diene-10-peroxy	30.328	2545.9	C15H24O2	236.355	159	1.3278e-15	-1.69074	-1.00894	-1.77079	-0.903158	-1.17389	-1.43656	-1.01339	-1.10961	-1.35274	0.967851	0.764533	0.852916	1.0717	0.761693	0.76786	0.754013	0.707777	0.798824	-0.750002	-0.426894	-0.0649808	-0.554761	-0.32488	-0.537757	-0.333675	-0.426014	-0.160695
Agarospiro	30.6382	2566.6	C15H26O	222.366	161	0.0175962	1.12184	1.55871	-1.53032	1.58912	-1.5437	1.33108	1.29129	1.40788	1.2209	-0.580095	-0.803779	-0.664921	-0.52953	-0.773443	-0.731264	-0.678489	-0.713724	-0.664135	0.480611	-1.00365	-1.1465	0.681339	1.01171	0.689052	0.745649	-1.57955	-1.36872
Hinesol	30.662	2566.7	C15H26O	222.366	204	7.37185e-15	-1.51454	-0.260237	-1.16286	-0.805449	-1.22857	-1.2317	-1.06819	-1.04661	-1.30905	0.984994	0.789612	0.931469	1.04952	0.760965	0.838841	0.874788	0.902353	0.933124	-1.34745	-0.872532	-0.705095	-0.9242	-0.669141	-0.869981	-0.800533	-0.853774	-0.592136
Phytol	32.5586	2179.7	C20H40O	296.531	68	1.86776e-08	-0.906001	0.219388	-0.641002	-0.391923	-0.61359	-0.366185	-0.723383	-0.174186	-0.41468	0.606266	0.349029	0.488592	0.640632	0.340744	0.410767	0.522374	0.450678	0.498382	-1.21498	-0.796996	-0.648905	-0.829857	-0.529043	-0.600397	-0.751741	-0.715698	0.10802
Alpha-Bisabolol	37.6973	3015.1	C15H26O	222.366	204	0.000109222	-1.06301	-0.0566482	-0.559172	-0.00813675	-0.159104	-0.422309	-0.0556265	-0.266694	-0.600659	0.318642	0.0887739	0.103356	0.260724	0.384339	0.0707498	0.184904	0.0186759	0.172869	-1.08022	-0.6126	-0.201478	-0.725348	-0.0470389	-0.293541	-0.207713	-0.473052	-0.623318
Elemol	14.4341	1537.9	C15H26O	222.366	59	5.25222e-18	-2.76903	-2.7242	-2.85387	-2.42369	-1.58101	-2.36262	-1.5903	-2.6127	-1.82187	1.31689	1.1989	1.34153	1.3448	1.21888	1.20876	1.17964	1.22269	1.33607	0.269216	0.294808	0.229469	0.243079	0.146287	0.186558	0.192076	0.219908	0.663112
Seychellene	16.541	1671.4	C15H24	204.351	91	3.14087e-10	-2.44387	-2.23501	-2.15071	-1.80173	-1.26505	-1.74652	-1.17362	-2.02977	-1.40293	0.822807	-0.703224	-0.0667449	0.823055	0.85436	0.712092	-1.0605	0.224072	1.09545	0.64535	0.70427	0.780324	0.867165	0.923364	0.88671	0.464947	0.910135	1.37041
Camphene	17.745	1747.3	C10H16	136.234	93	0.000240833	-1.02749	-0.796125	-0.978822	-0.764551	-0.72585	-0.74242	-0.578049	-0.893659	-0.785452	0.66429	0.545751	0.718561	0.781579	0.529472	0.543025	0.422356	0.480811	2.73029	-0.412557	-0.134664	-0.326763	2.49249	-0.565467	-0.491251	-0.487874	-0.59535	0.130373
2,4-Xylidine	30.56	2561.9	C8H11N	121.18	121	3.22689e-08	-1.75949	-0.444667	-1.24179	-0.160317	-0.952342	-1.32063	-1.14563	-0.33624	-1.06513	1.31386	-0.609227	1.28231	1.40126	1.10001	1.15085	1.20045	1.25113	1.2305	-1.40369	-0.748393	-0.971947	-1.26505	-0.207576	-0.67147	-0.868123	-0.0986501	-1.06936
Carnegine	32.717	2698.9	C13H19NO2	221	205	0.288441	-2.62849	0.315409	-0.301117	0.362442	0.504293	-0.380691	0.410577	0.139944	-1.27706	-2.09936	2.62387	-2.03412	-2.16079	2.66286	2.71664	2.72691	2.62079	-1.97811	-2.56589	-0.97006	-0.940106	-1.38812	0.415153	-0.130493	0.39779	0.0174517	-0.781353
3-Octadecene, (E)-	21.3179	1975.2	C18H36	252.478	69	4.09425e-07	-1.20985	-1.04696	-1.12438	-0.721226	-0.779587	-0.787496	-0.457862	-0.564543	-0.340426	1.50189	0.143159	1.3716	0.462876	0.250928	1.65134	0.157687	0.289578	1.02567	-0.322476	-0.106095	-0.252552	-0.31921	-0.226233	-0.121065	0.0704072	-0.0765297	0.59145
Carotol	15.785	1623.2	C15H26O	222.366	161	4.59975e-21	-2.77521	-2.25711	-2.07167	-1.95779	-1.96997	-2.09278	-2.15963	-2.17741	-1.92385	0.947382	0.781876	1.12462	0.945936	0.826154	0.78286	0.903916	0.825024	0.910177	0.92886	0.451236	0.68359	0.755287	0.579457	0.388717	0.523151	0.792849	1.12801
Jasmoline I	13.9256	1505.8	C21H30O3	330.468	43	5.83868e-12	-1.06014	-0.997601	-1.00281	-0.7004	-0.637588	-0.432161	-0.470164	-0.531488	-0.484494	0.804406	0.457143	0.684761	0.885477	0.448042	0.499857	0.548964	0.452496	0.666475	-0.136074	-0.774947	-0.267149	-0.272636	-0.534563	-0.325109	-0.459031	-0.200402	-0.142071
m-Menth-1(7)-ene, (R)-(-)-	15.568	1610.1	C10H18	138.254	82	2.61005e-21	-2.03379	-1.7823	-1.90929	-1.58371	-1.51613	-1.65393	-1.52934	-1.93732	-1.67764	0.989397	0.794403	0.927057	0.9366	0.723297	0.75635	0.719885	0.789011	0.905769	0.333593	0.471434	0.426305	0.260747	0.100704	0.170728	0.117179	0.253283	0.682654
4,6-Dihydroxyquinaldic acid	16.849	1691.4	C10H7NO4	205.169	161	2.70968e-23	-1.92998	-1.87341	-1.80693	-1.76288	-1.6583	-1.68648	-1.66654	-1.81883	-1.59861	0.633602	0.547998	0.688193	0.697815	0.526217	0.590298	0.445853	0.519373	0.647544	0.192533	0.262834	0.100557	0.232789	0.0344447	0.128035	0.532035	0.16848	0.486242
Fumaric acid	13.225	1461.3	C4H4O4	116.072	113	2.07791e-20	-2.83027	-2.63181	-3.22535	-2.45836	-2.24728	-2.16503	-1.94538	-2.40549	-1.9556	1.07707	1.05187	1.15187	1.15574	1.06714	1.02023	1.02031	1.05273	1.14009	0.765672	0.706917	0.682271	0.560976	0.476672	0.617757	0.644689	0.660788	0.934228
Alpha-Cadinol	15.745	1621.3	C15H26O	222.366	161	2.07217e-20	-2.82947	-2.12378	-2.38393	-1.99761	-1.87563	-2.25369	-1.89457	-2.00908	-1.7483	1.14167	1.00039	1.1495	1.14497	0.988317	0.964429	0.910392	0.948524	1.12456	0.457316	0.767626	0.540775	0.34391	0.392077	0.231257	0.449842	0.557036	0.779427
Gamma-Gurjunenepoxide-(2)	16.952	1698	C15H24O	220.351	93	2.47463e-19	-1.55685	-1.32317	-1.45428	-1.04169	-1.20622	-1.04563	-1.08245	-1.28198	-1.2122	1.24533	1.00286	1.18914	1.17273	1.01755	0.941077	0.951332	0.951015	1.04119	-0.435088	-0.204229	-0.090362	-0.544444	-0.479692	-0.440558	-0.389406	-0.431668	0.0647999
3-Carene	18.431	1791.9	C10H16	136.234	93	5.78895e-05	-0.534129	-0.484211	-0.624687	-0.237165	-0.169095	-0.129139	0.209454	-0.357354	-0.140799	1.29947	0.565865	0.0749029	1.29778	1.32617	0.194066	-0.0146751	1.02766	1.17422	0.23048	-1.46259	0.251427	-1.17094	-0.905652	-0.145207	-0.796107	-0.38954	0.160953
* Note: Data normalisation was carried out using MetaboAnalyst 4.0 by dividing each peak area with the total sum of peak areas and multiplied by a constant factor provided by the internal standard, nanodecanoic acid, followed by log transformation. The "minus" data refer to values less than the normalised data. The "plus" data refer to values more than the normalised data.
